# Supplementary material for: Type I interferon limits mast cell–mediated anaphylaxis by controlling secretory granule homeostasis
Source: PLoS Biol. 2019 Nov 15;17(11):e3000530. doi: 10.1371/journal.pbio.3000530 (PMC6892554; doi:10.1371/journal.pbio.3000530)
Supplement: S1 Data — (XLSX) [file pbio.3000530.s005.xlsx]

## Sheet: Fig 1A
time (min)	WT					Ifnar1-/-
0	0	0	0	0	0	0	0	0	0
5	-1.5	-1	-1.3	-0.9	-1	-0.8	-1.2	-1.3	-1.3
10	-2.6	-2.6	-2.5	-2.6	-2	-2.8	-3.3	-3.1	-3
15	-3.9	-3.9	-3.7	-3.8	-3.7	-3.7	-4.2	-4.4	-4.6
20	-4.1	-4.6	-4.5	-4	-4.4	-4.5	-5.2	-5	-6.2
25	-4.1	-5.1	-4.9	-4.2	-5	-5	-5.5	-5.8	-7.3
30	-4	-5.6	-5.2	-4.3	-5.3	-5	-6.1	-6.2	-8.4
35	-3.6	-6	-4.8	-4	-5.2	-4.9	-6.3	-6.7	-8.9
40	-3.2	-5.2	-5	-3.5	-5.1	-4.7	-6.2	-6.5	-9.3
45	-2.6	-4.9	-4.5	-2.7	-4.9	-4.5	-6	-6.4	-9.1
50	-2.2	-4.6	-3.4	-2.2	-4	-4.1	-5.3	-5.4	-8.8
55	-1.8	-3.5	-3	-1.9	-3.5	-4	-5	-5.1	-8.5
60	-1.5	-2.5	-2.1	-1.6	-2.9	-3.8	-4.5	-4.8	-8.1

## Sheet: Fig 1B
Histamine EIA
	WT N				WT IgE/TNP-BSA				IFNAR1-/- N				IFNAR1-/- IgE/TNP-BSA
	0.344676	1.77286	1.16449	1.67462	10.8758	16.3646	17.8071	17.383	3.07039	1.88997	3.76447	7.44521	35.0309	23.4804	32.9245	19.6889

## Sheet: Fig 1C
Serum IgE
	WT	Ifnar1-/-
	452.827	155.166
	218.49	86.5674
	107.401	91.8716
	184.477	129.548
	158.854	219.005

## Sheet: Fig 1E
Number of mast cells in PLF
	WT	Ifnar1-/-
	1.4043	1.1644
	1.9024	0.8778
	1.0583	1.1993
	1.7538	1.2255
	1.8375	0.9198

## Sheet: Fig 1G
Evans Blue leakage
		WT								Ifnar1-/-
	Ctrl	1.03536	1.20381	0.494822	1.66259	0.993909	0.982071	1.1703	0.548146	0.890977	1.23723	0.749517	0.750014	0.42742	0.743462	0.855418	0.678156	0.563865
	IgE	5.43905	3.79427	7.52948	4.77303	5.74908	8.71736	3.41149	5.55244	7.24081	8.28499	5.9727	10.6875	9.00865	5.61717	4.82687	10.0471	7.6099

## Sheet: Fig 1H
N of Mast cells/ Area
	WT	Ifnar1-/-
	0.355511	0.435869
	0.598727	0.183974
	0.283784	0.504446
	0.232826	0.60918
	0.443506	0.35732
	0.494773	0.279286
	0.2654	0.429854
	0.192446	0.253297
	0.501629	0.393091
	0.29576	0.329489
		0.355384
		0.486087
		0.497769
		0.470069

## Sheet: Fig 2C
Gene expression
		WT			Ifnar1-/-
	Ifna4	35.12	59.2828	112.375	1239.46	15.314	271.285
	Ifna5	19.1961	24.6175	35.21	77.9932	20.6484	26.8344
	Ifnb1	52.2028	86.3481	117.52	357.103	56.4485	189.976
	Ifnz	6.94986	13.4008	20.1377	124.525	5.04206	101.9

## Sheet: Fig 2D
Gene expression
		WT			Ifnar1-/-			Stat1-/-
	Ifna4	25.003	26.5248	25.9204	61.9792	62.2804	62.1298	49.909	55.3375	52.6235
	Ifna5	7.24319	6.42986	6.8445	9.8091	10.5789	10.2098	9.29242	9.46804	9.3803
	Ifnb1	20.2601	14.8502	17.5897	34.2171	29.2932	31.7552	30.6663	27.3571	29.013
	Ifnz	18.4045	16.1841	17.4208	13.0564	15.9029	14.532	15.7117	16.9241	16.3532

## Sheet: Fig 3A
Passive Systemic Anaphylaxis
100ug	Time (min)	Iso Ctrl					Anti-IFNAR1
	0	0	0	0	0	0	0	0	0	0	0
	5	-1	-1.5	-1.6	-1.5	-1.2	-1.4	-2	-1.5	-1.6	-1.5
	10	-3.1	-2.9	-3.3	-3.2	-2.6	-3	-3.8	-3.2	-3.6	-2.8
	15	-3.6	-3.8	-4.5	-4.1	-3.4	-4	-5.2	-3.8	-4.6	-3.4
	20	-3.8	-4	-4.5	-4.4	-4	-4.3	-6	-4.3	-5.5	-4
	25	-3.7	-3.9	-4.7	-4.4	-3.9	-4.9	-6.5	-4.7	-5.9	-4.6
	30	-3.4	-3.2	-4.2	-3.7	-3.2	-4.8	-6.2	-3.7	-5.7	-4.1
	35	-2.4	-2.5	-3.3	-3	-2.4	-4.2	-6.2	-3.3	-5.1	-4
	40	-2.3	-2.2	-3	-2.7	-2.4	-3.7	-6	-3.3	-4.7	-3.8
	45	-1.6	-1.6	-2.8	-2.1	-2	-3.1	-5.1	-2.7	-4.5	-3.5
	50	-1.5	-1.4	-2.1	-2	-1.6	-3	-4.5	-2.5	-3.7	-3.1
	55	-1.1	-0.9	-1.7	-1.4	-1.1	-2.7	-4.3	-2	-3.2	-3.1
	60	-1.1	-1.1	-1.7	-1.1	-1.1	-2.6	-3.5	-2	-2.8	-2.6
	65	-0.9	-0.9	-1.5	-1.2	-1.1	-2.2	-3.5	-1.7	-2.4	-2.6
	70	-0.9	-0.9	-1.1	-0.9	-0.6	-1.9	-3.2	-1.5	-2.2	-2.1
	75	-0.6	-0.2	-0.9	-1	-0.4	-1.7	-3.3	-1.4	-1.8	-2
50ug	Time (min)	Iso Ctrl					Anti-IFNAR1
	0	0	0	0	0	0	0	0	0	0	0
	5	-1.1	-1.3	-1	-0.9	-1.3	-1.4	-1.2	-1	-1.4	-1.4
	10	-2.6	-2.7	-2.6	-2.4	-2.5	-3.2	-2.4	-2.7	-2.6	-2.3
	15	-3.6	-3.8	-4.1	-3.1	-3.4	-4	-3.7	-4	-3.4	-3.7
	20	-4	-4.4	-4	-4	-4.1	-4.8	-4.7	-4.4	-3.6	-4.6
	25	-4.2	-5	-4	-3.7	-3.9	-5	-4.4	-4.8	-4.4	-4.7
	30	-3.8	-4.3	-3.6	-3.7	-3.6	-5	-4.8	-4.6	-4.2	-5
	35	-3.5	-4	-3.4	-3.2	-3.4	-4.9	-4.8	-4.2	-4.1	-4.4
	40	-3.1	-3.4	-3.2	-2.8	-2.9	-4.5	-4.3	-4	-3.6	-4
	45	-2.8	-3.2	-3.1	-2.3	-2.7	-4.2	-3.6	-2.7	-3.5	-4.2
	50	-2.5	-3.1	-2.9	-1.7	-2.3	-3.5	-3.2	-2.3	-3	-3.4
	55	-2	-2.7	-2.7	-1.7	-1.4	-3.3	-2.5	-2.4	-2.5	-2.6
	60	-1.9	-2.2	-2.2	-2	-1.3	-3.3	-2.4	-2.4	-2.3	-2.6
	65	-1.8	-2	-2.1	-2	-1.2	-3.5	-2.4	-2.2	-2.4	-2.9
	70	-1.7	-1.5	-2.4	-1.9	-0.9	-2.9	-2.2	-1.7	-2	-2.4
	75	-1.7	-1.5	-2.2	-2	-0.9	-2.3	-2.1	-1.4	-1.8	-1.9

## Sheet: Fig 3B
Histamine	anti-IFNAR1
		Iso Ctrl	Anti-IFNAR1	Iso Ctrl	Anti-IFNAR1
	IgE/Ag	-	-	+	+
		0.185024	1.59387	35.3476	96.3457
		2.65822	0.424669	24.9265	74.2121
		0.329048	1.86366	28.5104	74.5046
		1.01714	4.02325	40.4547	44.2395

[truncated: 27 more sheets: Fig 3C, Fig 4B, Fig 4C, Fig 4D, Fig 4E, Fig 4F, Fig 4G, Fig 4H, Fig 5C, Fig 5D, Fig 6A, Fig 6B, Fig 6C, Fig 6D, Fig 6E, Fig 6F, Fig 7C, Fig 7D, Fig 7E, Fig 7F …]
